# Supplementary material for: LEPRE1 shapes a non‐flamed tumour immune landscape and predicts the prognosis in esophageal squamous cell carcinoma
Source: Clin Transl Med. 2023 Nov 23;13(11):e1473. doi: 10.1002/ctm2.1473 (PMC10667621; doi:10.1002/ctm2.1473)
Supplement: Supplementary file 1 — Supporting Information [file CTM2-13-e1473-s003.xlsx]

## Sheet: Table S1
Table S1.1. Difference of CIBERSORT score between high- and low-LEPRE1 subgroups in ESCC (n=80)				Table S1.2. Differentially expressed genes between high- and low-LEPRE1 subgroups in Chinese ESCC (n=80)									Table S1.3. Differentially expressed genes between tumor and normal groups in Chinese ESCC (n=160)									Table S1.4. Difference of immune checkpoint blockade between high- and low-LEPRE1 subgroups in Chinese ESCC (n=80)
Immune cell	Pvalue	FDR		Genes	LogFC	AveExpr	T	P Value	FDR	B	Regulation		Genes	LogFC	AveExpr	T	Pvalue	FDR	B	Regulation		Genes	LogFC	AveExpr	T	Pvalue	FDR	B
T cells CD8	3.21e-07	4.49e-06		AEBP1	1.53653	11.8181	6.7159	2.24e-09	1.63e-06	11.182	upregulation		AEBP1	1.13066	11.2527	6.47561	1.07e-09	2.94e-09	11.1505	upregulation		PD-L1	-0.703124	7.31367	-3.31586	0.00136063	0.014557	-1.30884
T cells regulatory	0.0265147	0.0618676		BGN	1.77275	11.5079	7.72454	2.4e-11	5.42e-08	15.4845	upregulation		BGN	2.38258	10.3167	13.8376	2.95e-29	5.41e-28	55.7985	upregulation		CTLA4	-0.553495	7.00842	-3.25493	0.00164692	0.0166623	-1.4822
Macrophages M1	0.0033847	0.0157953		BCAM	1.61324	11.283	5.0952	2.18e-06	0.000128316	4.67337	upregulation		BCAM	1.53378	10.5161	8.04886	1.68e-13	6.43e-13	19.7781	upregulation		HAVCR2	-0.705992	7.57603	-4.16812	7.54409e-05	0.0017611	1.35394
Macrophages M2	0.0644886	0.100316		COL5A2	1.78367	11.5568	7.58452	4.53e-11	8.64e-08	14.8811	upregulation		COL5A2	2.09266	10.5105	12.0027	3.71e-24	3.87e-23	44.1164	upregulation		IDO1	-1.39231	7.67785	-3.61321	0.000519138	0.00708283	-0.428643
Monocytes	0.058932	0.100316		COL5A1	1.80249	11.5524	7.1906	2.68e-10	3.41e-07	13.1925	upregulation		COL5A1	2.00097	10.5519	10.5104	4.94e-20	3.41e-19	34.6804	upregulation		LAG3	-0.680386	7.15344	-4.00401	0.000135705	0.00274776	0.808972
B cells	0.927155	0.927155		COL1A1	1.9011	13.9926	7.07094	4.59e-10	5.06e-07	12.6829	upregulation		COL1A1	3.14177	12.4217	15.669	2.75e-34	8.97e-33	67.3284	upregulation		PD1	-0.829523	6.19417	-6.41065	8.56887e-09	3.63392e-06	9.90794
Dendritic cells	0.0836071	0.106409		COL12A1	1.61532	11.8597	6.27631	1.54e-08	4.84e-06	9.35286	upregulation		COL12A1	1.74374	10.9879	8.96818	7.03e-16	3.31e-15	25.1958	upregulation		TIGIT	-0.888933	7.03085	-5.51414	3.93718e-07	4.20342e-05	6.2857
T cells CD4	0.000587665	0.00411366		COL3A1	1.7462	14.4367	6.27574	1.54e-08	4.84e-06	9.35051	upregulation		COL3A1	2.65958	13.1069	12.6179	7.22e-26	8.95e-25	48.0351	upregulation		Pvalue calculated with R package limma
T cells gamma	0.0923802	0.107777		COL1A2	1.7692	14.0892	6.16226	2.52e-08	6.76e-06	8.88467	upregulation		COL1A2	2.12782	13.0253	10.2024	3.43e-19	2.17e-18	32.757	upregulation
Plasma cells	0.0433597	0.0867193		COL17A1	1.68142	12.833	3.65629	0.000449601	0.00638517	-0.296586	upregulation		COL17A1	1.29858	12.1838	4.85353	2.83e-06	5.71e-06	3.47739	upregulation
Eosinophils	0.0746825	0.104556		CSPG4	1.84738	10.0881	5.42808	5.62e-07	5.05e-05	5.94967	upregulation		CSPG4	0.888922	9.64366	3.94448	0.000118785	0.000205309	-0.103027	upregulation
Neutrophils	0.00912741	0.0255568		FLRT2	1.59504	8.93188	4.78867	7.31e-06	0.000332291	3.53446	upregulation		FLRT2	1.55502	8.15437	7.87077	4.74e-13	1.74e-12	18.7562	upregulation
Mast cells	0.00730429	0.0255568		MMP11	2.07171	10.7733	6.36778	1.03e-08	4.13e-06	9.7304	upregulation		MMP11	4.50296	8.52181	21.3643	5.14e-49	2.8e-46	101.069	upregulation
NK cells	0.45121	0.485918		MFAP2	1.59959	9.81878	7.84426	1.39e-11	5.42e-08	16.0014	upregulation		MFAP2	3.18066	8.22845	21.5968	1.4e-49	8.53e-47	102.363	upregulation
P value calculated with Mann-Whitney test				MMP1	1.60187	11.3269	3.60226	0.000538379	0.0072674	-0.462035	upregulation		MMP1	5.80052	8.42667	22.5059	9.19e-52	1.17e-48	107.354	upregulation
				PXDN	1.62058	9.91721	6.35436	1.1e-08	4.13e-06	9.67491	upregulation		PXDN	1.70506	9.06468	9.41006	4.72e-17	2.48e-16	27.8713	upregulation
				POSTN	1.97714	11.6063	6.30866	1.34e-08	4.54e-06	9.48619	upregulation		POSTN	3.20099	10.0058	14.6939	1.28e-31	3.05e-30	61.2168	upregulation
				PDPN	1.63577	10.0242	5.47122	4.7e-07	4.52e-05	6.1178	upregulation		PDPN	1.58676	9.2308	8.55874	8.28e-15	3.53e-14	22.7555	upregulation
				VCAN	1.70277	10.3986	6.35185	1.11e-08	4.13e-06	9.66451	upregulation		VCAN	2.04164	9.37781	9.72688	6.67e-18	3.76e-17	29.8128	upregulation
				ISLR	1.5098	9.94365	5.81412	1.12e-07	1.77e-05	7.47453	upregulation		ISLR	1.51028	9.18852	8.31693	3.48e-14	1.41e-13	21.3343	upregulation
				INHBA	1.59663	10.2359	4.34614	3.93e-05	0.0011148	1.96081	upregulation		INHBA	3.32312	8.57437	14.1272	4.66e-30	9.3e-29	57.6351	upregulation
				TGFBI	1.56331	12.5255	4.77807	7.62e-06	0.000337546	3.49576	upregulation		TGFBI	2.89485	11.0781	14.5438	3.3e-31	7.5e-30	60.2695	upregulation
				TNC	1.70353	12.5041	4.51444	2.09e-05	0.000698214	2.5488	upregulation		TNC	1.59647	11.7058	6.7649	2.3e-10	6.65e-10	12.6623	upregulation
				TGM3	-3.05848	9.21806	-4.76089	8.15e-06	0.000354375	3.43313	dwregulation		TGM3	-7.10316	12.7696	-17.3758	7.23e-39	4.7e-37	77.8258	dwregulation
				TMPRSS11B	-2.70686	7.20629	-6.08557	3.51e-08	8.51e-06	8.57145	dwregulation		TMPRSS11B	-7.06809	10.7403	-21.639	1.1e-49	7.33e-47	102.597	dwregulation
				SPRR3	-3.84382	11.086	-5.48471	4.45e-07	4.48e-05	6.17051	dwregulation		SPRR3	-7.21409	14.6931	-15.9144	5.93e-35	2.17e-33	68.8549	dwregulation
				MAL	-2.98236	8.19147	-5.54183	3.51e-07	3.91e-05	6.39429	dwregulation		MAL	-6.79962	11.5913	-18.6079	4.32e-42	4.72e-40	85.2113	dwregulation
				TMPRSS11A	-2.35951	8.02187	-5.48256	4.49e-07	4.48e-05	6.16213	dwregulation		TMPRSS11A	-3.81562	9.92968	-13.8816	2.23e-29	4.12e-28	56.078	dwregulation
				C6orf205	-2.56065	6.82533	-5.22885	1.27e-06	8.63e-05	5.18113	dwregulation		C6orf205	-7.36352	10.5071	-20.3488	1.64e-46	4.91e-44	95.3373	dwregulation
				CRNN	-4.21788	8.53693	-6.14921	2.67e-08	6.79e-06	8.83127	dwregulation		CRNN	-8.98794	13.0309	-19.2263	1.11e-43	1.62e-41	88.8509	dwregulation
				MUC21	-2.68347	6.92374	-5.04709	2.64e-06	0.000146509	4.49219	dwregulation		MUC21	-7.39719	10.6223	-19.9379	1.75e-45	4.12e-43	92.9812	dwregulation
				KRT4	-3.8488	10.0573	-5.02829	2.84e-06	0.000154547	4.42164	dwregulation		KRT4	-9.16862	14.6416	-18.5736	5.31e-42	5.65e-40	85.0079	dwregulation
				CEACAM6	-2.22405	9.54819	-4.97328	3.54e-06	0.000184452	4.21596	dwregulation		CEACAM6	-3.6341	11.3652	-12.4894	1.64e-25	1.97e-24	47.2166	dwregulation
				CEACAM5	-2.45755	8.74983	-4.94213	4e-06	0.000203797	4.10001	dwregulation		CEACAM5	-4.43052	10.9651	-13.6769	8.23e-29	1.42e-27	54.7781	dwregulation
				TMPRSS11E	-2.24203	8.38278	-4.86484	5.43e-06	0.000264005	3.81397	dwregulation		TMPRSS11E	-5.10494	10.9352	-16.625	7.22e-37	3.39e-35	73.2435	dwregulation
				CAPN14	-2.23165	7.46917	-5.55499	3.32e-07	3.73e-05	6.44602	dwregulation		CAPN14	-5.98109	10.4597	-20.1679	4.64e-46	1.2e-43	94.303	dwregulation
				CLCA4	-2.36085	8.3747	-4.70292	1.02e-05	0.000414026	3.22274	dwregulation		CLCA4	-6.46439	11.6069	-19.8253	3.37e-45	7.48e-43	92.3319	dwregulation
				KRT78	-2.25763	8.51595	-4.34735	3.91e-05	0.00111339	1.96502	dwregulation		KRT78	-6.41946	11.7257	-18.2915	2.86e-41	2.65e-39	83.3312	dwregulation
				KRT13	-3.46006	13.0271	-4.24349	5.74e-05	0.00144972	1.60894	dwregulation		KRT13	-7.27745	16.6658	-14.9404	2.69e-32	6.96e-31	62.7679	dwregulation
				S100A9	-2.25664	15.1167	-4.16132	7.73e-05	0.00179126	1.33108	dwregulation		S100A9	-3.32969	16.7815	-10.3013	1.84e-19	1.2e-18	33.3734	dwregulation
				S100A8	-2.34969	14.8137	-4.02657	0.000125281	0.00259011	0.883056	dwregulation		S100A8	-3.22378	16.4256	-9.34582	7.01e-17	3.6e-16	27.4799	dwregulation
				SPRR2A	-2.25395	11.7843	-3.73098	0.000349513	0.00535207	-0.0649721	dwregulation		SPRR2A	-3.69511	13.6319	-10.0077	1.16e-18	6.98e-18	31.5475	dwregulation
				IL36A	-2.36676	6.6674	-6.18486	2.29e-08	6.24e-06	8.97719	dwregulation		IL36A	-5.81489	9.57484	-20.8866	7.61e-48	3.06e-45	98.389	dwregulation
				Pvalue calculated with R Package limma									Pvalue calculated with R Package limma

## Sheet: Table S2
Table S2.1. Difference of IHC score between high- and low-LEPRE1 subgroups in our Chinese ESCC (n=80)
Name	P value
PD-L1 on immune cells	0.0005
PD-L1 on immune cells	0.0006
CD8+T cells	0.05
LEPRE1	0.04
P value calculated with Fisher test
Table S2.2. Difference of Gene sets associated with response to immunotherapy between high- and low-LEPRE1 groups in our Chinese ESCC (n=80)				Table S2.3. Gene sets of genes reported to be associated with response to immunotherapy, related to Figure 1
Name	P value	FDR		Name	Description	Genes	Reference	DOI
IFNγ-6	5.36e-06	7.51e-06		IFNγ-6	6 gene IFNγ associated gene set	IDO1,CXCL10,CXCL9,HLA-DRA,IFNG,STAT1	Ayers et al (2017)	doi:10.1172/JCI91190
IFNγ expanded immune 18	3.49e-07	6.11e-07		IFNγ expanded immune 18	18 gene IFNγ immune gene set	CD3D,IL2RG,NKG7,CIITA,HLA-E,CD3E,CXCR6,CCL5,LAG3,TAGAP,GZMK,CD2, IDO1,CXCL10,HLA-DRA,STAT1,CXCL13,GZMB	Ayers et al (2017)	doi:10.1172/JCI91190
Effector T-cell	3.1e-07	6.11e-07		Effector T-cell	Effector T cell gene set	GZMA,GZMB,PRF1,IFNG,EOMES, CD8A	Bolen et al (2011)	doi:10.1182/bloodadvances.2016000786
IFNγ/Effector T-cell	2.02e-07	6.11e-07		IFNγ/Effector T-cell	IFNγ and T effector gene set	CD8A, GZMA, GZMB, IFNG, EOMES, CXCL9, CXCL10, TBX21	Fehrenbacher et al (2016)	doi:10.1016/S0140-6736(16)00587-0
Chemokine	3.46e-05	4.04e-05		Chemokine	Chemokine gene set	CCL2, CCL3, CCL4, CCL5, CCL8, CCL18, CCL19, CCL21, CXCL9, CXCL10, CXCL11, CXCL13	Coppola et al (2011), Messina et al (2012)	doi:10.1016/j.ajpath.2011.03.007, doi:10.1038/srep00765
TGF-β	1.4e-07	6.11e-07		TGF-β	Pan fibroblast TGF-β response gene set	ACTA2, ACTG2, ADAM12, ADAM19, CNN1, COL4A1, CTGF, CTPS1, FAM101B, FSTL3, HSPB1, IGFBP3, PXDC1, SEMA7A, SH3PXD2A, TAGLN, TGFBI, TNS1, TPM1	Mariathasan et al (2018)	doi:10.1038/nature25501
P value calculated with Mann-Whitney test

## Sheet: Table S3
Table S3.1. Univariable and Multivariable Cox proportional hazard regression analysis for our Chinese ESCC (n=80)
Variables	Overall survival
	Univariable analysis			Multivariable analysis
	Hazard Ratio (95% CI)	P-value	Significance	Hazard Ratio (95% CI)	P-value	Significance
Age (≥61 years:<61 years )	0.77 (0.42-1.4)	0.402		0.68(0.34-1.36)	0.27
Gender (male:female)	0.97 (0.51-1.8)	0.914		0.6(0.25-1.45)	0.258
Smoker:Non-smoker	1 (0.54-1.9)	0.995		1.52(0.58-3.98)	0.396
Drinker:Non-drinker	1.2 (0.62-2.3)	0.591		0.90(0.35-2.28)	0.806
TNM stage (III:II)	1.5 (0.78-3)	0.217		1.25(0.59-2.62)	0.563
High LEPRE1 mRNA:Low LEPRE1 mRNA	2.1 (1.1-4)	0.017	*	2.73(1.33-5.60)	0.006	**
*P-value < 0.05, **P-value < 0.01
Table S3.2. Univariable and Multivariable Cox proportional hazard regression analysis for progression of Discovery Set (GSE53622 ESCC, n=119)
Variables	Overall survival
	Univariable analysis			Multivariable analysis
	Hazard Ratio (95% CI)	P-value	Significance	Hazard Ratio (95% CI)	P-value	Significance
Age (≥61 years:<61 years )	1.4 (0.9-2.3)	0.135		1.18(0.72-1.93)	0.52
Gender (male:female)	0.83 (0.47-1.5)	0.513		0.98(0.41-2.34)	0.972
Smoker:Non-smoker	0.86 (0.53-1.4)	0.536		0.68(0.36-1.29)	0.239
Drinker:Non-drinker	1.1 (0.66-1.7)	0.831		1.21(0.63-2.33)	0.567
TNM stage (III:II)	0.7 (0.27-3.1)	0.077		1.92(0.58-6.32)	0.285
High LEPRE1 mRNA:Low LEPRE1 mRNA	1.4 (0.88-2.2)	0.1		1.81(1.1-2.96)	0.019	*
*P-value < 0.05

## Sheet: Table S4
Table S4. Pathway enrichment between high- and low-LEPRE1 subgroups across cancer types in TCGA
Cancer types	NES	Pvalue	Pathway	Pathway types
ACC	1.46	0.091	EMT	HALLMARK
BLCA	2.39	1e-05	EMT	HALLMARK
BRCA	2.521	1e-05	EMT	HALLMARK
CESC	2.152	1e-05	EMT	HALLMARK
CHOL	1.455	0.089	EMT	HALLMARK
COAD	2.175	1e-05	EMT	HALLMARK
DLBC	1.866	0.019	EMT	HALLMARK
ESCA	2.227	1e-05	EMT	HALLMARK
GBM	2.192	1e-05	EMT	HALLMARK
HNSC	2.44	1e-05	EMT	HALLMARK
KICH	1.266	0.25	EMT	HALLMARK
KIRC	1.967	0.016	EMT	HALLMARK
KIRP	1.295	0.224	EMT	HALLMARK
LAML	0.566	0.964	EMT	HALLMARK
LGG	1.55	0.085	EMT	HALLMARK
LIHC	-0.68	0.765	EMT	HALLMARK
LUAD	2.304	1e-05	EMT	HALLMARK
LUSC	2.539	1e-05	EMT	HALLMARK
MESO	2.172	1e-05	EMT	HALLMARK
OV	2.424	1e-05	EMT	HALLMARK
PAAD	2.308	1e-05	EMT	HALLMARK
PCPG	1.574	0.071	EMT	HALLMARK
PRAD	0.799	0.607	EMT	HALLMARK
READ	2.153	1e-05	EMT	HALLMARK
SARC	1.751	0.029	EMT	HALLMARK
SKCM	2.148	1e-05	EMT	HALLMARK
STAD	2.379	1e-05	EMT	HALLMARK
TGCT	1.937	1e-05	EMT	HALLMARK
THCA	1.471	0.084	EMT	HALLMARK
THYM	-1.06	0.415	EMT	HALLMARK
UCEC	1.908	0.0116	EMT	HALLMARK
UCS	1.736	0.02	EMT	HALLMARK
UVM	1.531	0.0673	EMT	HALLMARK
ACC	0.82	0.67	TGFB	HALLMARK
BLCA	1.306	0.172	TGFB	HALLMARK
BRCA	1.673	0.039	TGFB	HALLMARK
CESC	0.914	0.524	TGFB	HALLMARK
CHOL	1.076	0.402	TGFB	HALLMARK
COAD	1.545	0.052	TGFB	HALLMARK
DLBC	-0.84	0.661	TGFB	HALLMARK
ESCA	1.522	0.06	TGFB	HALLMARK
GBM	1.848	0.008	TGFB	HALLMARK
HNSC	1.779	0.0117	TGFB	HALLMARK
KICH	0.813	0.691	TGFB	HALLMARK
KIRC	0.7	0.8356	TGFB	HALLMARK
KIRP	0.833	0.627	TGFB	HALLMARK
LAML	-1.47	0.076	TGFB	HALLMARK
LGG	0.982	0.482	TGFB	HALLMARK
LIHC	-1.22	0.238	TGFB	HALLMARK
LUAD	1.116	0.31	TGFB	HALLMARK
LUSC	1.936	1e-05	TGFB	HALLMARK
MESO	1.294	0.188	TGFB	HALLMARK
OV	2.103	1e-05	TGFB	HALLMARK
PAAD	1.176	0.297	TGFB	HALLMARK
PCPG	1.3433	0.1556	TGFB	HALLMARK
PRAD	-1.45	0.107	TGFB	HALLMARK
READ	1.66	0.018	TGFB	HALLMARK
SARC	1.305	0.166	TGFB	HALLMARK
SKCM	0.932	0.54	TGFB	HALLMARK
STAD	1.73	0.0165	TGFB	HALLMARK
TGCT	1.634	0.0333	TGFB	HALLMARK
THCA	0.665	0.808	TGFB	HALLMARK
THYM	-1.46	0.109	TGFB	HALLMARK
UCEC	-0.88	0.586	TGFB	HALLMARK
UCS	-0.88	0.6	TGFB	HALLMARK
UVM	1.125	0.29	TGFB	HALLMARK
ACC	1.49	0.055	ECM Proteoglycans	REACTOME
BLCA	2.12	0	ECM Proteoglycans	REACTOME
BRCA	2.23	0	ECM Proteoglycans	REACTOME
CESC	2.22	0	ECM Proteoglycans	REACTOME
CHOL	1.19	0.266	ECM Proteoglycans	REACTOME
COAD	2.07	0	ECM Proteoglycans	REACTOME
DLBC	1.66	0.059	ECM Proteoglycans	REACTOME
ESCA	2.28	0	ECM Proteoglycans	REACTOME
GBM	1.87	0.008	ECM Proteoglycans	REACTOME
HNSC	2.37	0	ECM Proteoglycans	REACTOME
KICH	1.2	0.25	ECM Proteoglycans	REACTOME
KIRC	1.77	0.01	ECM Proteoglycans	REACTOME
KIRP	1.34	0.194	ECM Proteoglycans	REACTOME
LAML	-0.537392	0.981928	ECM Proteoglycans	REACTOME
LGG	1.33	0.172	ECM Proteoglycans	REACTOME
LIHC	1.33	0.172	ECM Proteoglycans	REACTOME
LUAD	2.18	0	ECM Proteoglycans	REACTOME
LUSC	2.4	0	ECM Proteoglycans	REACTOME
MESO	1.93	0	ECM Proteoglycans	REACTOME
OV	2.38	0	ECM Proteoglycans	REACTOME
PAAD	2.18	0	ECM Proteoglycans	REACTOME
PCPG	1.63	0.065	ECM Proteoglycans	REACTOME
PRAD	0.83	0.621	ECM Proteoglycans	REACTOME
READ	2.06	0	ECM Proteoglycans	REACTOME
SARC	1.65	0.027	ECM Proteoglycans	REACTOME
SKCM	2.06	0	ECM Proteoglycans	REACTOME
STAD	2.39	0	ECM Proteoglycans	REACTOME
TGCT	1.9	0	ECM Proteoglycans	REACTOME
THCA	1.47	0.043	ECM Proteoglycans	REACTOME
THYM	-1.13714	0.386503	ECM Proteoglycans	REACTOME
UCEC	1.78	0.01	ECM Proteoglycans	REACTOME
UCS	1.32	0.164	ECM Proteoglycans	REACTOME
UVM	1.39	0.128	ECM Proteoglycans	REACTOME
ACC	1.42	0.114	ECM Receptor Interaction	KEGG
BLCA	2.12	0	ECM Receptor Interaction	KEGG
BRCA	2.23	0	ECM Receptor Interaction	KEGG
CESC	1.95	0.008	ECM Receptor Interaction	KEGG
CHOL	1.2	0.233	ECM Receptor Interaction	KEGG
COAD	2.04	0	ECM Receptor Interaction	KEGG
DLBC	1.61	0.074	ECM Receptor Interaction	KEGG
ESCA	2.29	0	ECM Receptor Interaction	KEGG
GBM	1.98	0	ECM Receptor Interaction	KEGG
HNSC	2.33	0	ECM Receptor Interaction	KEGG
KICH	0.81	0.727	ECM Receptor Interaction	KEGG
KIRC	1.64	0.036	ECM Receptor Interaction	KEGG
KIRP	0.93	0.525	ECM Receptor Interaction	KEGG
LAML	-0.530922	0.975659	ECM Receptor Interaction	KEGG
LGG	1.53	0.09	ECM Receptor Interaction	KEGG
LIHC	1.53	0.09	ECM Receptor Interaction	KEGG
LUAD	2.19	0	ECM Receptor Interaction	KEGG
LUSC	2.37	0	ECM Receptor Interaction	KEGG
MESO	1.9	0.004	ECM Receptor Interaction	KEGG
OV	2.37	0	ECM Receptor Interaction	KEGG
PAAD	2.06	0	ECM Receptor Interaction	KEGG
PCPG	1.48	0.103	ECM Receptor Interaction	KEGG
PRAD	0.52	0.955	ECM Receptor Interaction	KEGG
READ	2.06	0	ECM Receptor Interaction	KEGG
SARC	1.31	0.143	ECM Receptor Interaction	KEGG
SKCM	1.87	0.004	ECM Receptor Interaction	KEGG
STAD	2.24	0	ECM Receptor Interaction	KEGG
TGCT	1.84	0	ECM Receptor Interaction	KEGG
THCA	1.31	0.137	ECM Receptor Interaction	KEGG
THYM	-1.13142	0.372233	ECM Receptor Interaction	KEGG
UCEC	1.59	0.06	ECM Receptor Interaction	KEGG
UCS	1.12	0.31	ECM Receptor Interaction	KEGG
UVM	1.28	0.169	ECM Receptor Interaction	KEGG
ACC	1.13	0.295	TGFB receptor signaling in EMT	REACTOME
BLCA	1.22	0.216	TGFB receptor signaling in EMT	REACTOME
BRCA	1.62	0.034	TGFB receptor signaling in EMT	REACTOME
CESC	-0.823427	0.686071	TGFB receptor signaling in EMT	REACTOME
CHOL	-0.92658	0.551308	TGFB receptor signaling in EMT	REACTOME
COAD	1.26	0.175	TGFB receptor signaling in EMT	REACTOME
DLBC	1.06	0.397	TGFB receptor signaling in EMT	REACTOME
ESCA	-1.10927	0.309942	TGFB receptor signaling in EMT	REACTOME
GBM	1.45	0.072	TGFB receptor signaling in EMT	REACTOME
HNSC	1.05	0.4	TGFB receptor signaling in EMT	REACTOME
KICH	-0.81185	0.721881	TGFB receptor signaling in EMT	REACTOME
KIRC	1.32	0.154	TGFB receptor signaling in EMT	REACTOME
KIRP	1.28	0.189	TGFB receptor signaling in EMT	REACTOME
LAML	0.89	0.591	TGFB receptor signaling in EMT	REACTOME
LGG	1.62	0.018	TGFB receptor signaling in EMT	REACTOME
LIHC	1.62	0.018	TGFB receptor signaling in EMT	REACTOME
LUAD	-1.3198	0.140351	TGFB receptor signaling in EMT	REACTOME
LUSC	1.04	0.402	TGFB receptor signaling in EMT	REACTOME
MESO	-0.811167	0.720703	TGFB receptor signaling in EMT	REACTOME
OV	1.33	0.133	TGFB receptor signaling in EMT	REACTOME
PAAD	1.1	0.333	TGFB receptor signaling in EMT	REACTOME
PCPG	1.55	0.044	TGFB receptor signaling in EMT	REACTOME
PRAD	0.96	0.502	TGFB receptor signaling in EMT	REACTOME
READ	1.31	0.157	TGFB receptor signaling in EMT	REACTOME
SARC	1.46	0.081	TGFB receptor signaling in EMT	REACTOME
SKCM	0.55	0.965	TGFB receptor signaling in EMT	REACTOME
STAD	1.01	0.441	TGFB receptor signaling in EMT	REACTOME
TGCT	0.9	0.589	TGFB receptor signaling in EMT	REACTOME
THCA	0.74	0.783	TGFB receptor signaling in EMT	REACTOME
THYM	1.06	0.404	TGFB receptor signaling in EMT	REACTOME
UCEC	0.97	0.502	TGFB receptor signaling in EMT	REACTOME
UCS	-1.00557	0.439072	TGFB receptor signaling in EMT	REACTOME
UVM	1.13	0.339	TGFB receptor signaling in EMT	REACTOME
ACC	1.18	0.23	TGFB Signaling Pathway	KEGG
BLCA	1.36	0.097	TGFB Signaling Pathway	KEGG
BRCA	1.51	0.034	TGFB Signaling Pathway	KEGG
CESC	1.06	0.343	TGFB Signaling Pathway	KEGG
CHOL	1.41	0.075	TGFB Signaling Pathway	KEGG
COAD	1.77	0.004	TGFB Signaling Pathway	KEGG
DLBC	-1.24209	0.19	TGFB Signaling Pathway	KEGG
ESCA	1.79	0.01	TGFB Signaling Pathway	KEGG
GBM	1.03	0.4	TGFB Signaling Pathway	KEGG
HNSC	1.68	0.016	TGFB Signaling Pathway	KEGG
KICH	-0.675501	0.926441	TGFB Signaling Pathway	KEGG
KIRC	-0.924803	0.573146	TGFB Signaling Pathway	KEGG
KIRP	-0.806835	0.719008	TGFB Signaling Pathway	KEGG
LAML	-1.418	0.0565302	TGFB Signaling Pathway	KEGG
LGG	-0.803834	0.765182	TGFB Signaling Pathway	KEGG
LIHC	-0.941705	0.520576	TGFB Signaling Pathway	KEGG
LUAD	1.33	0.109	TGFB Signaling Pathway	KEGG
LUSC	1.88	0.002	TGFB Signaling Pathway	KEGG
MESO	1.09	0.336	TGFB Signaling Pathway	KEGG
OV	2.14	0	TGFB Signaling Pathway	KEGG
PAAD	1.33	0.159	TGFB Signaling Pathway	KEGG
PCPG	1.18	0.239	TGFB Signaling Pathway	KEGG
PRAD	-1.30346	0.164927	TGFB Signaling Pathway	KEGG
READ	1.73	0.008	TGFB Signaling Pathway	KEGG
SARC	0.86	0.646	TGFB Signaling Pathway	KEGG
SKCM	0.86	0.639	TGFB Signaling Pathway	KEGG
STAD	1.78	0.002	TGFB Signaling Pathway	KEGG
TGCT	1.66	0.027	TGFB Signaling Pathway	KEGG
THCA	1.18	0.255	TGFB Signaling Pathway	KEGG
THYM	-1.25737	0.247601	TGFB Signaling Pathway	KEGG
UCEC	-1.26937	0.187747	TGFB Signaling Pathway	KEGG
UCS	0.69	0.918	TGFB Signaling Pathway	KEGG
UVM	-1.05962	0.381048	TGFB Signaling Pathway	KEGG
ACC	1.88	0.004	TGFB Receptor Signaling activtes SMADS	REACTOME
BLCA	0.99	0.466	TGFB Receptor Signaling activtes SMADS	REACTOME
BRCA	1.21	0.216	TGFB Receptor Signaling activtes SMADS	REACTOME
CESC	1.04	0.408	TGFB Receptor Signaling activtes SMADS	REACTOME
CHOL	1.06	0.365	TGFB Receptor Signaling activtes SMADS	REACTOME
COAD	1.27	0.174	TGFB Receptor Signaling activtes SMADS	REACTOME
DLBC	-1.07059	0.355649	TGFB Receptor Signaling activtes SMADS	REACTOME
ESCA	1.15	0.284	TGFB Receptor Signaling activtes SMADS	REACTOME
GBM	1.75	0.006	TGFB Receptor Signaling activtes SMADS	REACTOME
HNSC	1.32	0.127	TGFB Receptor Signaling activtes SMADS	REACTOME
KICH	-1.22496	0.195519	TGFB Receptor Signaling activtes SMADS	REACTOME
KIRC	-0.889565	0.608696	TGFB Receptor Signaling activtes SMADS	REACTOME
KIRP	0.87	0.655	TGFB Receptor Signaling activtes SMADS	REACTOME
LAML	-1.10023	0.32914	TGFB Receptor Signaling activtes SMADS	REACTOME
LGG	1.35	0.133	TGFB Receptor Signaling activtes SMADS	REACTOME
LIHC	1.35	0.133	TGFB Receptor Signaling activtes SMADS	REACTOME
LUAD	-0.922033	0.564961	TGFB Receptor Signaling activtes SMADS	REACTOME
LUSC	-1.20445	0.212851	TGFB Receptor Signaling activtes SMADS	REACTOME
MESO	1.37	0.113	TGFB Receptor Signaling activtes SMADS	REACTOME
OV	1.31	0.132	TGFB Receptor Signaling activtes SMADS	REACTOME
PAAD	0.9	0.58	TGFB Receptor Signaling activtes SMADS	REACTOME
PCPG	1.14	0.286	TGFB Receptor Signaling activtes SMADS	REACTOME
PRAD	-1.24007	0.15565	TGFB Receptor Signaling activtes SMADS	REACTOME
READ	1.53	0.04	TGFB Receptor Signaling activtes SMADS	REACTOME
SARC	1.36	0.091	TGFB Receptor Signaling activtes SMADS	REACTOME
SKCM	0.77	0.772	TGFB Receptor Signaling activtes SMADS	REACTOME
STAD	-0.841342	0.679921	TGFB Receptor Signaling activtes SMADS	REACTOME
TGCT	1.07	0.373	TGFB Receptor Signaling activtes SMADS	REACTOME
THCA	0.72	0.841	TGFB Receptor Signaling activtes SMADS	REACTOME
THYM	-0.809139	0.771203	TGFB Receptor Signaling activtes SMADS	REACTOME
UCEC	1.21	0.221	TGFB Receptor Signaling activtes SMADS	REACTOME
UCS	1	0.47	TGFB Receptor Signaling activtes SMADS	REACTOME
UVM	1.02	0.447	TGFB Receptor Signaling activtes SMADS	REACTOME
ACC	1.34	0.154	Extracellular Structure Organization	GO
BLCA	2.46	0	Extracellular Structure Organization	GO
BRCA	2.5	0	Extracellular Structure Organization	GO
CESC	2.07	0	Extracellular Structure Organization	GO
CHOL	1.39	0.105	Extracellular Structure Organization	GO
COAD	2.3	0	Extracellular Structure Organization	GO
DLBC	1.73	0.028	Extracellular Structure Organization	GO
ESCA	2.35	0	Extracellular Structure Organization	GO
GBM	1.93	0	Extracellular Structure Organization	GO
HNSC	2.51	0	Extracellular Structure Organization	GO
KICH	1.17	0.274	Extracellular Structure Organization	GO
KIRC	1.72	0.016	Extracellular Structure Organization	GO
KIRP	1.36	0.114	Extracellular Structure Organization	GO
LAML	0.67	0.953	Extracellular Structure Organization	GO
LGG	1.49	0.09	Extracellular Structure Organization	GO
LIHC	-0.858606	0.621951	Extracellular Structure Organization	GO
LUAD	2.3	0	Extracellular Structure Organization	GO
LUSC	2.67	0	Extracellular Structure Organization	GO
MESO	1.95	0	Extracellular Structure Organization	GO
OV	2.65	0	Extracellular Structure Organization	GO
PAAD	2.37	0	Extracellular Structure Organization	GO
PCPG	1.64	0.033	Extracellular Structure Organization	GO
PRAD	0.8	0.673	Extracellular Structure Organization	GO
READ	2.23	0	Extracellular Structure Organization	GO
SARC	1.73	0.006	Extracellular Structure Organization	GO
SKCM	1.98	0	Extracellular Structure Organization	GO
STAD	2.5	0	Extracellular Structure Organization	GO
TGCT	1.9	0	Extracellular Structure Organization	GO
THCA	1.55	0.016	Extracellular Structure Organization	GO
THYM	-1.04007	0.406746	Extracellular Structure Organization	GO
UCEC	1.68	0.019	Extracellular Structure Organization	GO
UCS	1.41	0.088	Extracellular Structure Organization	GO
UVM	1.46	0.058	Extracellular Structure Organization	GO
ACC	0.82	0.718	Positive Regulation Of Epithelial Cell Migration	GO
BLCA	1.78	0.002	Positive Regulation Of Epithelial Cell Migration	GO
BRCA	1.82	0.002	Positive Regulation Of Epithelial Cell Migration	GO
CESC	1.37	0.107	Positive Regulation Of Epithelial Cell Migration	GO
CHOL	1.09	0.379	Positive Regulation Of Epithelial Cell Migration	GO
COAD	2.04	0	Positive Regulation Of Epithelial Cell Migration	GO
DLBC	1.09	0.351	Positive Regulation Of Epithelial Cell Migration	GO
ESCA	1.59	0.025	Positive Regulation Of Epithelial Cell Migration	GO
GBM	1.66	0.011	Positive Regulation Of Epithelial Cell Migration	GO
HNSC	2.07	0	Positive Regulation Of Epithelial Cell Migration	GO
KICH	0.78	0.796	Positive Regulation Of Epithelial Cell Migration	GO
KIRC	0.97	0.466	Positive Regulation Of Epithelial Cell Migration	GO
KIRP	-0.755451	0.784836	Positive Regulation Of Epithelial Cell Migration	GO
LAML	-0.978503	0.474747	Positive Regulation Of Epithelial Cell Migration	GO
LGG	1.07	0.335	Positive Regulation Of Epithelial Cell Migration	GO
LIHC	-1.21664	0.21627	Positive Regulation Of Epithelial Cell Migration	GO
LUAD	1.37	0.084	Positive Regulation Of Epithelial Cell Migration	GO
LUSC	2.13	0	Positive Regulation Of Epithelial Cell Migration	GO
MESO	1.13	0.307	Positive Regulation Of Epithelial Cell Migration	GO
OV	2.4	0	Positive Regulation Of Epithelial Cell Migration	GO
PAAD	1.46	0.056	Positive Regulation Of Epithelial Cell Migration	GO
PCPG	1.44	0.084	Positive Regulation Of Epithelial Cell Migration	GO
PRAD	-1.30451	0.155738	Positive Regulation Of Epithelial Cell Migration	GO
READ	2.02	0	Positive Regulation Of Epithelial Cell Migration	GO
SARC	1.07	0.334	Positive Regulation Of Epithelial Cell Migration	GO
SKCM	1.13	0.278	Positive Regulation Of Epithelial Cell Migration	GO
STAD	1.91	0	Positive Regulation Of Epithelial Cell Migration	GO
TGCT	1.82	0.006	Positive Regulation Of Epithelial Cell Migration	GO
THCA	0.89	0.595	Positive Regulation Of Epithelial Cell Migration	GO
THYM	-1.24979	0.187739	Positive Regulation Of Epithelial Cell Migration	GO
UCEC	0.8	0.763	Positive Regulation Of Epithelial Cell Migration	GO
UCS	0.88	0.618	Positive Regulation Of Epithelial Cell Migration	GO
UVM	1.05	0.377	Positive Regulation Of Epithelial Cell Migration	GO
ACC	1.71	0.006	Epithelial To Mesenchymal Transition	GO
BLCA	1.9	0	Epithelial To Mesenchymal Transition	GO
BRCA	2.02	0.002	Epithelial To Mesenchymal Transition	GO
CESC	1.63	0.023	Epithelial To Mesenchymal Transition	GO
CHOL	1.28	0.193	Epithelial To Mesenchymal Transition	GO
COAD	1.99	0	Epithelial To Mesenchymal Transition	GO
DLBC	1.2	0.212	Epithelial To Mesenchymal Transition	GO
ESCA	1.89	0.004	Epithelial To Mesenchymal Transition	GO
GBM	1.77	0.006	Epithelial To Mesenchymal Transition	GO
HNSC	1.89	0	Epithelial To Mesenchymal Transition	GO
KICH	1.25	0.142	Epithelial To Mesenchymal Transition	GO
KIRC	1.28	0.174	Epithelial To Mesenchymal Transition	GO
KIRP	1	0.427	Epithelial To Mesenchymal Transition	GO
LAML	-1.00687	0.438878	Epithelial To Mesenchymal Transition	GO
LGG	1.22	0.228	Epithelial To Mesenchymal Transition	GO
LIHC	0.68	0.835	Epithelial To Mesenchymal Transition	GO
LUAD	1.82	0.007	Epithelial To Mesenchymal Transition	GO
LUSC	2.28	0	Epithelial To Mesenchymal Transition	GO
MESO	1.51	0.047	Epithelial To Mesenchymal Transition	GO
OV	2.33	0	Epithelial To Mesenchymal Transition	GO
PAAD	1.92	0	Epithelial To Mesenchymal Transition	GO
PCPG	1.33	0.129	Epithelial To Mesenchymal Transition	GO
PRAD	-0.890464	0.571429	Epithelial To Mesenchymal Transition	GO
READ	1.95	0	Epithelial To Mesenchymal Transition	GO
SARC	1.39	0.085	Epithelial To Mesenchymal Transition	GO
SKCM	1.85	0	Epithelial To Mesenchymal Transition	GO
STAD	2.07	0	Epithelial To Mesenchymal Transition	GO
TGCT	1.74	0.023	Epithelial To Mesenchymal Transition	GO
THCA	1.39	0.105	Epithelial To Mesenchymal Transition	GO
THYM	-1.02854	0.410822	Epithelial To Mesenchymal Transition	GO
UCEC	1.18	0.251	Epithelial To Mesenchymal Transition	GO
UCS	1.14	0.267	Epithelial To Mesenchymal Transition	GO
UVM	0.91	0.592	Epithelial To Mesenchymal Transition	GO
ACC	1.81	0	Positive Regulation Of SMAD Protein Signal Transduction	GO
BLCA	1.63	0.022	Positive Regulation Of SMAD Protein Signal Transduction	GO
BRCA	1.42	0.093	Positive Regulation Of SMAD Protein Signal Transduction	GO
CESC	1.29	0.169	Positive Regulation Of SMAD Protein Signal Transduction	GO
CHOL	1.25	0.203	Positive Regulation Of SMAD Protein Signal Transduction	GO
COAD	1.63	0.019	Positive Regulation Of SMAD Protein Signal Transduction	GO
DLBC	0.86	0.638	Positive Regulation Of SMAD Protein Signal Transduction	GO
ESCA	1.94	0	Positive Regulation Of SMAD Protein Signal Transduction	GO
GBM	1.61	0.03	Positive Regulation Of SMAD Protein Signal Transduction	GO
HNSC	1.51	0.066	Positive Regulation Of SMAD Protein Signal Transduction	GO
KICH	0.92	0.568	Positive Regulation Of SMAD Protein Signal Transduction	GO
KIRC	-0.845801	0.683267	Positive Regulation Of SMAD Protein Signal Transduction	GO
KIRP	0.95	0.532	Positive Regulation Of SMAD Protein Signal Transduction	GO
LAML	-1.67737	0.00957854	Positive Regulation Of SMAD Protein Signal Transduction	GO
LGG	1.37	0.125	Positive Regulation Of SMAD Protein Signal Transduction	GO
LIHC	1.12	0.345	Positive Regulation Of SMAD Protein Signal Transduction	GO
LUAD	1.14	0.286	Positive Regulation Of SMAD Protein Signal Transduction	GO
LUSC	1.57	0.042	Positive Regulation Of SMAD Protein Signal Transduction	GO
MESO	0.78	0.736	Positive Regulation Of SMAD Protein Signal Transduction	GO
OV	1.82	0.004	Positive Regulation Of SMAD Protein Signal Transduction	GO
PAAD	1.23	0.189	Positive Regulation Of SMAD Protein Signal Transduction	GO
PCPG	0.86	0.656	Positive Regulation Of SMAD Protein Signal Transduction	GO
PRAD	-1.54423	0.050813	Positive Regulation Of SMAD Protein Signal Transduction	GO
READ	1.93	0.002	Positive Regulation Of SMAD Protein Signal Transduction	GO
SARC	-1.46771	0.0566038	Positive Regulation Of SMAD Protein Signal Transduction	GO
SKCM	0.92	0.57	Positive Regulation Of SMAD Protein Signal Transduction	GO
STAD	1.44	0.089	Positive Regulation Of SMAD Protein Signal Transduction	GO
TGCT	1.28	0.182	Positive Regulation Of SMAD Protein Signal Transduction	GO
THCA	1.2	0.287	Positive Regulation Of SMAD Protein Signal Transduction	GO
THYM	-1.00381	0.485149	Positive Regulation Of SMAD Protein Signal Transduction	GO
UCEC	-0.954469	0.51581	Positive Regulation Of SMAD Protein Signal Transduction	GO
UCS	1.17	0.244	Positive Regulation Of SMAD Protein Signal Transduction	GO
UVM	-1.00194	0.46184	Positive Regulation Of SMAD Protein Signal Transduction	GO
ACC	1.61	0.032	EMT Involved In Endocardial Cushion Formation	GO
BLCA	1.8	0.006	EMT Involved In Endocardial Cushion Formation	GO
BRCA	1.93	0.002	EMT Involved In Endocardial Cushion Formation	GO
CESC	1.75	0.013	EMT Involved In Endocardial Cushion Formation	GO
CHOL	1	0.457	EMT Involved In Endocardial Cushion Formation	GO
COAD	1.69	0.006	EMT Involved In Endocardial Cushion Formation	GO
DLBC	1.33	0.159	EMT Involved In Endocardial Cushion Formation	GO
ESCA	2.06	0	EMT Involved In Endocardial Cushion Formation	GO
GBM	1.23	0.215	EMT Involved In Endocardial Cushion Formation	GO
HNSC	1.96	0	EMT Involved In Endocardial Cushion Formation	GO
KICH	0.99	0.481	EMT Involved In Endocardial Cushion Formation	GO
KIRC	1.1	0.36	EMT Involved In Endocardial Cushion Formation	GO
KIRP	0.99	0.455	EMT Involved In Endocardial Cushion Formation	GO
LAML	-1.37135	0.141454	EMT Involved In Endocardial Cushion Formation	GO
LGG	1.13	0.301	EMT Involved In Endocardial Cushion Formation	GO
LIHC	-0.860963	0.635827	EMT Involved In Endocardial Cushion Formation	GO
LUAD	1.25	0.212	EMT Involved In Endocardial Cushion Formation	GO
LUSC	1.91	0	EMT Involved In Endocardial Cushion Formation	GO
MESO	1.81	0.006	EMT Involved In Endocardial Cushion Formation	GO
OV	1.88	0.004	EMT Involved In Endocardial Cushion Formation	GO
PAAD	1.76	0.02	EMT Involved In Endocardial Cushion Formation	GO
PCPG	1.44	0.076	EMT Involved In Endocardial Cushion Formation	GO
PRAD	-0.720179	0.762678	EMT Involved In Endocardial Cushion Formation	GO
READ	1.98	0	EMT Involved In Endocardial Cushion Formation	GO
SARC	1.08	0.358	EMT Involved In Endocardial Cushion Formation	GO
SKCM	1.67	0.021	EMT Involved In Endocardial Cushion Formation	GO
STAD	1.79	0.006	EMT Involved In Endocardial Cushion Formation	GO
TGCT	1.93	0.002	EMT Involved In Endocardial Cushion Formation	GO
THCA	1.56	0.032	EMT Involved In Endocardial Cushion Formation	GO
THYM	-1.01976	0.462891	EMT Involved In Endocardial Cushion Formation	GO
UCEC	1.64	0.022	EMT Involved In Endocardial Cushion Formation	GO
UCS	1.73	0.012	EMT Involved In Endocardial Cushion Formation	GO
UVM	1.27	0.2	EMT Involved In Endocardial Cushion Formation	GO
ACC	1.65	0.014	Positive Regulation Of EMT	GO
BLCA	1.94	0	Positive Regulation Of EMT	GO
BRCA	2.03	0.002	Positive Regulation Of EMT	GO
CESC	1.4	0.105	Positive Regulation Of EMT	GO
CHOL	1.33	0.132	Positive Regulation Of EMT	GO
COAD	1.94	0	Positive Regulation Of EMT	GO
DLBC	1.05	0.405	Positive Regulation Of EMT	GO
ESCA	2.03	0.002	Positive Regulation Of EMT	GO
GBM	1.91	0.004	Positive Regulation Of EMT	GO
HNSC	1.81	0.004	Positive Regulation Of EMT	GO
KICH	1.12	0.325	Positive Regulation Of EMT	GO
KIRC	1.23	0.25	Positive Regulation Of EMT	GO
KIRP	1.08	0.345	Positive Regulation Of EMT	GO
LAML	-1.22987	0.203593	Positive Regulation Of EMT	GO
LGG	1.35	0.164	Positive Regulation Of EMT	GO
LIHC	0.7	0.807	Positive Regulation Of EMT	GO
LUAD	1.63	0.028	Positive Regulation Of EMT	GO
LUSC	2.09	0	Positive Regulation Of EMT	GO
MESO	1.79	0.002	Positive Regulation Of EMT	GO
OV	2.21	0	Positive Regulation Of EMT	GO
PAAD	1.83	0.002	Positive Regulation Of EMT	GO
PCPG	1.42	0.112	Positive Regulation Of EMT	GO
PRAD	-1.09732	0.368836	Positive Regulation Of EMT	GO
READ	1.93	0.002	Positive Regulation Of EMT	GO
SARC	1.28	0.167	Positive Regulation Of EMT	GO
SKCM	1.6	0.026	Positive Regulation Of EMT	GO
STAD	2.01	0	Positive Regulation Of EMT	GO
TGCT	1.6	0.043	Positive Regulation Of EMT	GO
THCA	1.55	0.029	Positive Regulation Of EMT	GO
THYM	-1.13859	0.321083	Positive Regulation Of EMT	GO
UCEC	1.15	0.282	Positive Regulation Of EMT	GO
UCS	1.35	0.117	Positive Regulation Of EMT	GO
UVM	0.99	0.467	Positive Regulation Of EMT	GO
P value: GSEA algorithm

## Sheet: Table S5
Table S5.1. Difference of the infiltration levels of tumor-associated immune cells between high- and low-LEPRE1 subgroups in our Chinese ESCC (n=80)				Table S5.3. Correlations between LEPRE1 and critical marker genes of T cells in our Chinese ESCC (n=80)					Table S5.5. Correlation between LEPRE1 and 122 immunomodulators in our Chinese ESCC (n=80)
Immune cells	Pvalue	FDR		LEPRE1	Genes	Cor	FDR		LEPRE1	mRNA	Cor	FDR
B cells	7.88e-08	7.1e-07		LEPRE1	CCL5	-0.283966	0.0106898		LEPRE1	B2M	-0.258228	0.0207401
T cells	8.98e-10	1.62e-08		LEPRE1	CD27	-0.436357	5.2e-05		LEPRE1	CCL11	0.159423	0.157792
T helper cells	0.588582	0.588582		LEPRE1	CD274	-0.28692	0.00986865		LEPRE1	CCL13	-0.0252227	0.824249
Tcm cells	0.00523596	0.00785394		LEPRE1	CD276	0.572082	2.97e-08		LEPRE1	CCL14	-0.217305	0.0528374
Th1 cells	0.00129963	0.00259926		LEPRE1	CD8A	-0.609634	1.95e-09		LEPRE1	CCL17	-0.195223	0.0826731
Tfh	0.00407384	0.00666628		LEPRE1	CMKLR1	-0.305954	0.00578041		LEPRE1	CCL18	-0.234341	0.0364158
CD8 T cells	0.00873245	0.0112274		LEPRE1	CXCL9	-0.4673	1.24e-05		LEPRE1	CCL19	-0.33263	0.00257274
Cytotoxic cells	7.08e-07	4.25e-06		LEPRE1	CXCR6	-0.464088	1.45e-05		LEPRE1	CCL2	0.125715	0.266505
NK CD56 bright cells	0.00197311	0.0035516		LEPRE1	HLA-DQA1	-0.346531	0.00163908		LEPRE1	CCL20	-0.257126	0.0213088
DCs	0.000811896	0.00182676		LEPRE1	HLA-DRB1	-0.350891	0.00141691		LEPRE1	CCL21	0.0156353	0.890514
iDCs	0.000323638	0.000937086		LEPRE1	HLA-E	-0.313244	0.00466613		LEPRE1	CCL22	-0.238795	0.0329085
Macrophages	0.145568	0.154131		LEPRE1	IDO1	-0.390811	0.000338158		LEPRE1	CCL24	0.0773717	0.495134
Mast cells	0.00592127	0.00819868		LEPRE1	LAG3	-0.313901	0.00457585		LEPRE1	CCL26	0.0964369	0.394787
Neutrophils	0.0153608	0.0184329		LEPRE1	NKG7	-0.459752	1.79e-05		LEPRE1	CCL28	0.0345054	0.761235
M1 Macrophages	2.87e-05	0.000103342		LEPRE1	PDCD1LG2	-0.0531646	0.639523		LEPRE1	CCL3	-0.167182	0.138275
M2 Macrophages	5.36e-06	2.41e-05		LEPRE1	PSMB10	-0.118237	0.296221		LEPRE1	CCL4	-0.31233	0.00479451
T exhaustion signatures	0.000364422	0.000937086		LEPRE1	STAT1	-0.301664	0.00654076		LEPRE1	CCL5	-0.283966	0.0106898
Regulatory T cells	0.0913601	0.10278		LEPRE1	TIGIT	-0.443812	3.73e-05		LEPRE1	CCL8	-0.153821	0.173108
P value calculated with Mann-Whitney test				P value calculated with Spearman analysis					LEPRE1	CCR1	-0.316362	0.00425096
									LEPRE1	CCR10	0.224027	0.04575
Table S5.2. Difference of the enrichment scores of immune-related pathways between high- and low-LEPRE1 subgroups in our Chinese ESCC (n=80)				Table S5.4. Correlations between LEPRE1 and immune checkpoint blockade in our Chinese ESCC (n=80)					LEPRE1	CCR2	-0.334888	0.00239436
Immune pathways	Pvalue	FDR		LEPRE1	Genes	Cor	FDR		LEPRE1	CCR4	-0.385358	0.00041576
TCR	2.63e-09	3.42e-08		LEPRE1	ADORA2A	-0.0633615	0.576596		LEPRE1	CCR5	-0.490999	3.76e-06
BCR	0.00462233	0.00500752		LEPRE1	BTLA	-0.409332	0.000163147		LEPRE1	CCR6	-0.248143	0.0264618
Chemokine receptors	8.08e-06	3.5e-05		LEPRE1	CD200	0.1609	0.153928		LEPRE1	CCR7	-0.309236	0.00525259
Interferon signaling	0.00116789	0.00138024		LEPRE1	CD200R1	-0.411369	0.000150185		LEPRE1	CD27	-0.436357	5.2e-05
Interferon γ	2.38e-05	6.18e-05		LEPRE1	CD274	-0.28692	0.00986865		LEPRE1	CD276	0.572082	2.97e-08
Interleukin receptor SHC	0.00112676	0.00138024		LEPRE1	CD276	0.572082	2.97e-08		LEPRE1	CD28	-0.327145	0.00305663
NK mediated cytotoxicity	0.000155168	0.000288169		LEPRE1	CD80	-0.0964135	0.394902		LEPRE1	CD40	-0.0853493	0.451602
Cytokine receptor	0.0106889	0.0106889		LEPRE1	CD86	-0.244023	0.029158		LEPRE1	CD40LG	-0.509292	1.4e-06
T cell receptor	6.59e-06	3.5e-05		LEPRE1	CEACAM1	-0.527965	4.83e-07		LEPRE1	CD48	-0.538373	2.59e-07
B cell receptor	1.15e-05	3.73e-05		LEPRE1	CTLA4	-0.324941	0.00327289		LEPRE1	CD70	0.185584	0.0993244
Antigen presentation	0.000254423	0.000367499		LEPRE1	HAVCR2	-0.319269	0.00389382		LEPRE1	CD80	-0.0964135	0.394902
Interferon α response	0.000199134	0.000323592		LEPRE1	IDO1	-0.390811	0.000338158		LEPRE1	CD86	-0.244023	0.029158
Interferon γ response	5.22e-05	0.000113179		LEPRE1	LAG3	-0.313901	0.00457585		LEPRE1	CX3CL1	-0.16022	0.155698
P value calculated with Mann-Whitney test				LEPRE1	LAIR1	-0.26458	0.0177081		LEPRE1	CX3CR1	-0.203206	0.0706316
				LEPRE1	LGALS3	-0.33835	0.00214242		LEPRE1	CXCL1	-0.00975152	0.931586
				LEPRE1	PDCD1	-0.537482	2.74e-07		LEPRE1	CXCL10	-0.28331	0.0108802
				LEPRE1	PVR	0.343483	0.00181253		LEPRE1	CXCL11	-0.266948	0.0166799
				LEPRE1	TIGIT	-0.443812	3.73e-05		LEPRE1	CXCL12	0.102954	0.363471
				P value calculated with Spearman analysis					LEPRE1	CXCL13	-0.349367	0.00149124
									LEPRE1	CXCL14	0.237717	0.0337305
									LEPRE1	CXCL16	-0.272785	0.0143619
									LEPRE1	CXCL17	-0.562111	5.78e-08
									LEPRE1	CXCL2	0.0537506	0.635831
									LEPRE1	CXCL3	0.26008	0.0198135
									LEPRE1	CXCL6	0.0838725	0.459496
									LEPRE1	CXCL9	-0.4673	1.24e-05
									LEPRE1	CXCR1	-0.32148	0.00364031
									LEPRE1	CXCR2	-0.60661	2.46e-09
									LEPRE1	CXCR3	-0.48391	5.43e-06
									LEPRE1	CXCR4	-0.270159	0.0153676
									LEPRE1	CXCR5	-0.088631	0.43433
									LEPRE1	CXCR6	-0.464088	1.45e-05
									LEPRE1	ENTPD1	0.00895452	0.937166
									LEPRE1	HLA-A	-0.0352086	0.756519
									LEPRE1	HLA-B	-0.0626582	0.580842
									LEPRE1	HLA-C	-0.125035	0.26912
									LEPRE1	HLA-DMA	-0.465471	1.36e-05
									LEPRE1	HLA-DMB	-0.473957	8.96e-06
									LEPRE1	HLA-DOA	-0.399578	0.000240759
									LEPRE1	HLA-DOB	-0.347117	0.00160749
									LEPRE1	HLA-DPA1	-0.426934	7.84e-05
									LEPRE1	HLA-DPB1	-0.418542	0.000111732
									LEPRE1	HLA-DQA1	-0.346531	0.00163908
									LEPRE1	HLA-DQA2	0.0633923	0.57641
									LEPRE1	HLA-DQB1	-0.361908	0.000971568
									LEPRE1	HLA-DRA	-0.443554	3.78e-05
									LEPRE1	HLA-DRB1	-0.350891	0.00141691
									LEPRE1	HLA-E	-0.313244	0.00466613
									LEPRE1	HLA-F	-0.0737928	0.515355
									LEPRE1	ICOS	-0.243226	0.0297054
									LEPRE1	ICOSLG	-0.219222	0.0507301
									LEPRE1	IL2RA	-0.137248	0.224741
									LEPRE1	IL6	0.203399	0.0703593
									LEPRE1	IL6R	-0.182958	0.104287
									LEPRE1	KLRC1	-0.339509	0.00206351
									LEPRE1	KLRK1	-0.542569	2e-07
									LEPRE1	LTA	-0.314377	0.00451132
									LEPRE1	MICB	-0.0389592	0.731517
									LEPRE1	NT5E	0.31376	0.00459506
									LEPRE1	PVR	0.343483	0.00181253
									LEPRE1	RAET1E	-0.464091	1.45e-05
									LEPRE1	TAP1	-0.232747	0.0377447
									LEPRE1	TAP2	-0.1797	0.110712
									LEPRE1	TAPBP	0.0647914	0.568005
									LEPRE1	TMIGD2	-0.392534	0.000316554
									LEPRE1	TNFRSF13B	-0.451218	2.66e-05
									LEPRE1	TNFRSF13C	-0.0700891	0.536714
									LEPRE1	TNFRSF14	-0.29067	0.0089057
									LEPRE1	TNFRSF18	-0.0949836	0.401983
									LEPRE1	TNFRSF25	-0.176981	0.116305
									LEPRE1	TNFRSF4	-0.0240506	0.832294
									LEPRE1	TNFRSF8	-0.0917956	0.418035
									LEPRE1	TNFRSF9	-0.0621894	0.583681
									LEPRE1	TNFSF13	-0.238303	0.0332816
									LEPRE1	TNFSF13B	-0.305907	0.00578828
									LEPRE1	TNFSF14	-0.0751758	0.507491
									LEPRE1	TNFSF15	-0.291514	0.00870074
									LEPRE1	TNFSF18	-0.472655	9.56e-06
									LEPRE1	TNFSF4	0.128786	0.254906
									LEPRE1	TNFSF9	0.000304735	0.997859
									LEPRE1	ULBP1	0.227121	0.0427623
									LEPRE1	XCL1	0.110478	0.32927
									LEPRE1	XCR1	-0.484799	5.19e-06
									P value calculated with spearman

## Sheet: Table S6
Table S6.1 Immune cells gene sets
B cells	http://www.broadinstitute.org/gsea	MS4A1	TCL1A	MS4A1	TCL1A	HLA-DOB	PNOC	KIAA0125	CD19	CR2	IGHG1	FCRL2	BLK	IGHG1	COCH	OSBPL10	IGHA1	TNFRSF17	ABCB4	BLNK	GLDC	MEF2C	MEF2C	IGHM	FAM30A	SPIB	BCL11A	GNG7	IGKC	CD72	MICAL3	BCL11A	BACH2	IGL	CCR9	QRSL1	DTNB	HLA-DQA1	SCN3A	QRSL1	SLC15A2
T cells	http://www.broadinstitute.org/gsea	PRKCQ	CD3D	CD3G	CD28	LCK	TRAT1	PRKCQ	BCL11B	CD2	LCK	TRBC1	TRBC1	TRA	ITM2A	SH2D1A	CD6	CD96	NCALD	GIMAP5	TRA	CD3E	SKAP1	TRA	TRA
T helper cells	http://www.broadinstitute.org/gsea	ICOS	LRBA	ITM2A	FAM111A	PHF10	NUP107	SEC24C	NAP1L4	BATF	ASF1A	FRYL	FUSIP1	TRA	TRA	RPA1	UBE2L3	ANP32B	DDX50	C13orf34	PPP2R5C	SLC25A12	ATF2	CD28	GOLGA8A
Tcm cells	http://www.broadinstitute.org/gsea	CDC14A	ATM	USP9Y	PCNX	ATM	FOXP1	KLF12	ST3GAL1	INPP4B	CASP8	MLL	PCM1	RP11	PHC3	NFATC3	LOC202134	TIMM8A	ATF7IP	REPS1	PSPC1	RPP38	HNRPH1	STX16	CYLD	SNRPN	TRAF3IP3	NEFL	POLR2J2	AQP3	CG030	PDXDC2	CLUAP1	DOCK9	CYorf15B	CREBZF	CEP68	TXK	SLC7A6	FYB	MAP3K1
Tem cells	http://www.broadinstitute.org/gsea	AKT3	C7orf54	CCR2	DDX17	EWSR1	FLI1	GDPD5	LTK	MEFV	NFATC4	PRKY	TBC1D5	TBCD	TRA	VIL2
Th1 cells	http://www.broadinstitute.org/gsea	IFNG	LTA	APBB2	DOK5	IL12RB2	APBB2	APOD	ZBTB32	CD38	CSF2	CTLA4	CD70	DPP4	EGFL6	BST2	DUSP5	LRP8	IL22	DGKI	CCL4	DPP4	GGT1	LRRN3	SYNGR3	ATP9A	BTG3	CMAH	HBEGF	SGCB
Tfh	http://www.broadinstitute.org/gsea	CHI3L2	CXCL13	MYO7A	CHGB	MYO7A	ICA1	HEY1	CDK5R1	ST8SIA1	PDCD1	BLR1	KIAA1324	PVALB	ICA1	TSHR	C18orf1	HEY1	TOX	BLR1	SLC7A10	SMAD1	POMT1	PASK	MKL2	PTPN13	PASK	KCNK5	C18orf1	ZNF764	MAF	MYO6	SIRPG	THADA	THADA	MAGEH1	B3GAT1	MAF	SH3TC1	HIST1H4K	STK39
CD8 T cells	http://www.broadinstitute.org/gsea	CD8B	CD8A	PF4	PRR5	SF1	LIME1	DNAJB1	ARHGAP8	GZMM	SLC16A7	SFRS7	APBA2	C4orf15	LEPROTL1	ZFP36L2	GADD45A	ZFP36L2	MYST3	ZEB1	ZNF609	C12orf47	THUMPD1	VAMP2	ZNF91	ZNF22	TMC6	DNAJB1	FLT3LG	CDKN2AIP	TSC22D3	TBCC	RBM3	ABT1	C19orf6	CAMLG	PPP1R2	AES	KLF9	PRF1
Cytotoxic cells	http://www.broadinstitute.org/gsea	KLRD1	KLRF1	GNLY	GNLY	CTSW	KLRB1	KLRD1	KLRK1	NKG7	GZMH	KLRD1	SIGIRR	ZBTB16	RUNX3	APOL3	RORA	APBA2	SIGIRR	WHDC1L1	DUSP2	GZMA
NK CD56bright cells	http://www.broadinstitute.org/gsea	DUSP4	RRAD	XCL1	PLA2G6	PLA2G6	NIBP	FOXJ1	37781	DUSP4	PLA2G6	MADD	BG255923	MPPED1	MUC3B
DCs	http://www.broadinstitute.org/gsea	CD209	CCL17	HSD11B1	CCL13	CCL22	PPFIBP2	NPR1
iDCs	http://www.broadinstitute.org/gsea	CD1B	VASH1	F13A1	CD1E	MMP12	FABP4	CLEC10A	SYT17	MS4A6A	CTNS	GUCA1A	CARD9	CD1E	ABCG2	CD1A	PPARG	RAP1GAP	SLC7A8	GSTT1	NM_021941	FZD2	CSF1R	HS3ST2	CH25H	LMAN2L	SLC26A6	BLVRB	NUDT9	PREP	TM7SF4	TACSTD2	CD1C
Macrophages	http://www.broadinstitute.org/gsea	MARCO	CXCL5	SCG5	SULT1C2	SULT1C2	MSR1	CTSK	PTGDS	COLEC12	GPC4	MSR1	PCOLCE2	CHIT1	PTGDS	KAL1	CLEC5A	GPC4	ME1	DNASE2B	CCL7	FN1	CD163	GM2A	SCARB2	BCAT1	BCAT1	RAI14	MSR1	COL8A2	CD163	APOE	CHI3L1	ATG7	CD84	FDX1	MS4A4A	SGMS1	EMP1	CYBB	CD68
Mast cells	http://www.broadinstitute.org/gsea	PRG2	CTSG	TPSAB1	SLC18A2	TPSAB1	MS4A2	CPA3	TPSB2	TPSAB1	NM_003293	TPSAB1	MS4A2	TPSAB1	GATA2	HDC	LOH11CR2A	SIGLEC6	ELA2	LOH11CR2A	CMA1	SIGLEC6	PGDS	MLPH	ADCYAP1	SIGLEC6	SLC24A3	CALB2	SLC24A3	KIT	TAL1	ABCC4	PPM1H	MAOB	HPGD	SCG2	PTGS1	CEACAM8	MPO	NR0B1	LOC339524
Neutrophils	http://www.broadinstitute.org/gsea	CSF3R	CYP4F3	VNN3	FPRL1	KCNJ15	MME	IL8RA	IL8RB	MME	FCGR3B	DYSF	KCNJ15	FCAR	FCAR	CEACAM3	FPRL1	HIST1H2BC	HPSE	FLJ11151	CREB5	S100A12	FCGR3B	TNFRSF10C	SLC22A4	KIAA0329	SLC25A37	BST1	FCAR	CEACAM3	CRISPLD2	TNFRSF10C	G0S2	SIGLEC5	CD93	MGAM	ALPL	FPR1	CD93	PDE4B	LILRB2
M1 Macrophages	http://www.broadinstitute.org/gsea	ACP2	ABCD1	C1QA	FDX1	CCL22	CD163	SCAMP2	ADAMDEC1	ARL8B	HAMP
M2 Macrophages	http://www.broadinstitute.org/gsea	ADRA2B	CD52	GPD1	MSR1	NPR1	UCP3	HS3ST2	MYO15A
T exhaustion signatures	http://www.broadinstitute.org/gsea	HAVCR2	PDCD1	ENTPD1	TNFRSF9	CCL3	PHLDA1	SIRPG	CTLA4	TIGIT	SNAP47	WARS	CD27	RGS1	TNFRSF1B	CD27-AS1	ACP5	AFAP1L2	MYO7A	AKAP5	ENTPD1-AS1	ADGRG1	TOX	LAYN	CD38	ITGAE	RGS2	CCND2	FKBP1A	MTHFD1	GALM	CSF1	SNX9	ICOS	LYST	MIR155HG	TPI1	SARDH	GZMB	CREM	HLA-DMA	PRDM1	PKM	MYO1E	FUT8	DUSP4	RAB27A	HLA-DRA	UBE2F-SCLY
Regulatory T cell	http://www.broadinstitute.org/gsea	CCL3L1	CD72	CLEC5A	FOXP3	ITGA4	L1CAM	LIPA	LRP1	LRRC42	MARCO	MMP12	MNDA	MRC1	MS4A6A	PELO	PLEK	PRSS23	PTGIR	ST8SIA4	STAB1
Table S6.2 Immune pathways gene sets
HALLMARK_INTERFERON_ALPHA_RESPONSE	http://www.gsea-msigdb.org/gsea/msigdb/cards/HALLMARK_INTERFERON_ALPHA_RESPONSE	MX1	ISG15	OAS1	IFIT3	IFI44	IFI35	IRF7	RSAD2	IFI44L	IFITM1	IFI27	IRF9	OASL	EIF2AK2	IFIT2	CXCL10	TAP1	SP110	DDX60	UBE2L6	USP18	PSMB8	IFIH1	BST2	LGALS3BP	ADAR	ISG20	GBP2	IRF1	PLSCR1	PSMB9	HERC6	SAMD9	CMPK2	IFITM3	RTP4	STAT2	SAMD9L	LY6E	IFITM2	HELZ2	CXCL11	TRIM21	PARP14	TRIM26	PARP12	NMI	RNF31
HALLMARK_INTERFERON_GAMMA_RESPONSE	http://www.gsea-msigdb.org/gsea/msigdb/cards/HALLMARK_INTERFERON_GAMMA_RESPONSE	STAT1	ISG15	IFIT1	MX1	IFIT3	IFI35	IRF7	IFIT2	OAS2	TAP1	EIF2AK2	RSAD2	MX2	IRF1	OAS3	TNFSF10	IRF9	CXCL10	IFI44	BST2	XAF1	SP110	OASL	PSMB8	IFI44L	IFITM3	DDX60	LGALS3BP	GBP4	IRF8	PSMB9	PML	IFIH1	UBE2L6	IFI27	ADAR	LY6E	STAT2	CXCL9	IL10RA	PLA2G4A	TRIM21	USP18	PTGS2	EPSTI1	C1S	DDX58	IL15
KEGG_ANTIGEN_PROCESSING_AND_PRESENTATION	http://www.gsea-msigdb.org/gsea/msigdb/cards/KEGG_ANTIGEN_PROCESSING_AND_PRESENTATION	HLA-DOA	HLA-DOB	KLRC3	KLRD1	KLRC1	KLRC2	RFXAP	RFX5	IFNA5	IFNA4	IFNA2	IFNA1	LGMN	PSME3	CTSS	HLA-C	HLA-B	HLA-DMB	HLA-DMA	HLA-A	HSPA1L	HSPA1B	HSPA2	KIR2DS5	HLA-G	KIR3DL1	KIR3DL2	HSPA1A	RFXANK	CREB1	IFNA17	HSPA5	CD74	HSPA4	IFNA21	CTSL	IFNA6	IFI30	IFNA7	IFNA8	IFNA10	IFNA13	CIITA	IFNA14	IFNA16	KIR2DL5A	HSPA6	HLA-DRB4
KEGG_B_CELL_RECEPTOR_SIGNALING_PATHWAY	http://www.gsea-msigdb.org/gsea/msigdb/cards/KEGG_B_CELL_RECEPTOR_SIGNALING_PATHWAY	JUN	SOS2	CHUK	RAF1	PRKCB	MALT1	CARD11	PPP3R2	PPP3CC	PPP3R1	PTPN6	INPP5D	DAPP1	RAC2	MAP2K2	RAC3	CD19	MAP2K1	VAV1	CD22	CD72	IKBKB	CD79A	AKT1	CD81	CR2	AKT2	CD79B	VAV2	AKT3	NRAS	CHP2	GRB2	RASGRP3	NFAT5	MAPK3	NFKB1	NFKBIB	RAC1	NFKBIA	SOS1	FCGR2B	NFKBIE	MAPK1	PIK3R5	IKBKG	HRAS	IFITM1
KEGG_NATURAL_KILLER_CELL_MEDIATED_CYTOTOXICITY	http://www.gsea-msigdb.org/gsea/msigdb/cards/KEGG_NATURAL_KILLER_CELL_MEDIATED_CYTOTOXICITY	ZAP70	TNFSF10	ITGAL	PPP3R2	PPP3CC	PPP3R1	FCER1G	SH2D1B	HLA-G	BRAF	VAV1	SHC4	PRF1	VAV2	NRAS	CHP2	ITGB2	GZMB	NFAT5	FCGR3B	RAET1E	ULBP3	FCGR3A	CSF2	PIK3R5	NCR1	HCST	NCR2	NFATC4	NFATC3	KRAS	SHC3	CD247	RAET1L	HLA-E	PAK1	LCP2	KLRK1	PLCG1	PLCG2	PTK2B	NFATC2	NFATC1	LCK	SOS2	PTPN11	KLRC3	RAF1
KEGG_T_CELL_RECEPTOR_SIGNALING_PATHWAY	http://www.gsea-msigdb.org/gsea/msigdb/cards/KEGG_T_CELL_RECEPTOR_SIGNALING_PATHWAY	JUN	ZAP70	MALT1	CD28	PDPK1	PPP3R2	PPP3CC	PPP3R1	PAK4	ICOS	VAV1	IKBKB	MAP3K8	MAP3K7	AKT1	AKT2	NRAS	AKT3	VAV2	CHP2	NFAT5	NFKB1	NFKBIB	NFKBIA	PAK6	NFKBIE	NCK1	CTLA4	CSF2	PIK3R5	CD4	NFATC4	MAPK14	MAPK12	NFATC3	RELA	KRAS	CD8A	CD8B	CD247	NCK2	MAP3K14	PAK5	CD3D	CD3E	PAK1	CD3G	CBLC
SIG_BCR_SIGNALING_PATHWAY	http://www.gsea-msigdb.org/gsea/msigdb/cards/SIG_BCR_SIGNALING_PATHWAY	CD19	PPP1R13B	VAV1	INPP5D	SOS1	FLOT2	PPP3CC	MAPK3	AKT1	CSK	PTPRC	MAP4K1	SOS2	ITPR2	FLOT1	AKT3	PIK3R1	GSK3A	PIK3CD	NR0B2	NFATC2	SHC1	BLNK	CD81	BCR	PPP3CA	RAF1	ITPR1	PPP3CB	NFATC1	PDPK1	GSK3B	AKT2	BCL2	LYN	GRB2	BTK	PIK3CA	PLCG2	BAD	CD22	CR2	MAPK1	SYK	DAG1	ITPR3
PID_TCR_PATHWAY	http://www.gsea-msigdb.org/gsea/msigdb/cards/PID_TCR_PATHWAY	SHC1	RASGRP1	AKT1	CD3D	HLA-DRB1	HRAS	IKBKB	PRKCA	CD86	RASGRP2	SH3BP2	TRAF6	IKBKG	ZAP70	PTPN6	NRAS	CBL	ORAI1	WAS	FYN	PRKCB	CD3E	NCK1	CHUK	PAG1	CSK	FLNA	BCL10	SLA2	HLA-DRA	GAB2	PLCG1	RAP1A	KRAS	LCK	RASSF5	LCP2	GRB2	CD80	GRAP2	MAP3K14	CD3G	PTPRC	LAT	PRKCQ	PTPN11	CD28	FYB1
REACTOME_CHEMOKINE_RECEPTORS_BIND_CHEMOKINES	http://www.gsea-msigdb.org/gsea/msigdb/cards/REACTOME_CHEMOKINE_RECEPTORS_BIND_CHEMOKINES	CX3CL1	CXCL2	CCL22	CCL17	CXCL12	CCL7	CCL2	CCL1	CCR6	CCL20	CCRL2	CCR2	CXCR4	CXCL6	CCR7	ACKR4	CCL25	CCL21	CXCL9	XCL1	XCL2	ACKR3	ACKR2	CCL28	CXCL13	CXCR5	CCR5	CXCL16	CXCR1	CXCL3	CXCL5	PPBP	PF4	CXCL1	CCR1	CX3CR1	CXCL10	CXCL11	CXCL8	CCL11	CXCR6	CCL19	XCR1	CCR9	CCR8	CXCR2	CCL13	CCR3
REACTOME_INTERFERON_GAMMA_SIGNALING	http://www.gsea-msigdb.org/gsea/msigdb/cards/REACTOME_INTERFERON_GAMMA_SIGNALING	CD44	IFNGR1	PIAS1	CAMK2B	SP100	CAMK2A	OAS1	ICAM1	JAK2	MID1	TRIM35	TRIM14	TRIM2	TRIM3	OAS3	OAS2	IFNG	PTPN6	TRIM38	STAT1	SUMO1	TRIM62	GBP3	GBP1	IRF6	TRIM25	TRIM6	MT2A	IRF1	IRF3	IRF5	TRIM21	TRIM5	TRIM22	TRIM45	OASL	IRF4	TRIM26	TRIM10	TRIM31	HLA-F	TRIM29	PML	IRF8	CAMK2D	CAMK2G	NCAM1	TRIM48
REACTOME_INTERFERON_SIGNALING	http://www.gsea-msigdb.org/gsea/msigdb/cards/REACTOME_INTERFERON_SIGNALING	CD44	IFNGR1	NUP160	PIAS1	TPR	EIF2AK2	CAMK2B	NDC1	SP100	IFI35	IP6K2	NUP133	NEDD4	CAMK2A	EIF4G3	NUP37	SEH1L	OAS1	ICAM1	NUP50	AAAS	NUP188	JAK2	RAE1	SAMHD1	MID1	KPNA3	MAPK3	NUP93	TRIM35	TYK2	TRIM14	DDX58	KPNB1	NUP88	TRIM2	TRIM3	EIF4G2	NUP98	OAS3	OAS2	IFNG	NUP107	PTPN6	TRIM38	NUP155	KPNA1	EIF4G1
REACTOME_SIGNALING_BY_INTERLEUKINS	http://www.gsea-msigdb.org/gsea/msigdb/cards/REACTOME_SIGNALING_BY_INTERLEUKINS	CRLF1	RALA	NOS2	PSMB1	IL32	CD4	FYN	ALOX5	PSMC4	IL20RA	HGF	VIM	TNFRSF1B	GAB2	MAP2K3	PSMA4	MAPK9	PIK3CB	CUL1	TAB2	IL17RB	CNN2	MAP2K4	TNFRSF1A	MEF2A	PSME4	RORA	CDC42	RPS6KA2	PRKACA	PTPN18	FBXW11	PTGS2	FSCN1	PTPN23	STXBP2	MAP2K7	NFKB2	IL4R	TOLLIP	HSP90AA1	CXCL2	MEF2C	IL12RB2	TXLNA	PSMC5	MMP2	PTPN4
REACTOME_TCR_SIGNALING	http://www.gsea-msigdb.org/gsea/msigdb/cards/REACTOME_TCR_SIGNALING	PSMB1	CD4	PSMC4	WAS	PSMA4	LCP2	PIK3CB	CUL1	TAB2	PRKCQ	PSME4	UBE2D1	FBXW11	PAG1	PAK3	PTPRC	FYB1	PSMC5	PSME1	PSMD5	PSMD8	CDC34	GRAP2	PSMC6	PSMA3	PSMC1	PSMB5	PSMA6	NFKBIA	PSME2	PSMA7	PSMD10	PSMD7	CSK	RIPK2	IKBKB	PIK3R2	PSMA2	PSMD3	PSMD11	NFKB1	PSMD9	ITK	SKP1	ZAP70	PSMD14	PIK3CA	PLCG1
Table S6.3 T cell-inflamed gene sets
T cell-inflamed gene sets	http://www.broadinstitute.org/gsea	CCL5	CD27	CD274	CD8A	CMKLR1	CXCL9	CXCR6	HLA-DQA1	HLA-DRB1	CD276	HLA-E	IDO1	LAG3	NKG7	PDCD1LG2	PSMB10	STAT1	TIGIT
[truncated: 414 more columns]
